# Supplementary material for: Estimation of maize above-ground biomass based on stem-leaf separation strategy integrated with LiDAR and optical remote sensing data
Source: PeerJ. 2019 Sep 17;7:e7593. doi: 10.7717/peerj.7593 (PMC6753932; doi:10.7717/peerj.7593)
Supplement: Supplemental Information 1 [file peerj-07-7593-s001.m]

tic
clear all
clc
[FileName,PathName,index]=uigetfile('*.xlsx','¶ÁÈ¡¹âÆ×','OriginalSpectr');
str=[PathName,FileName];
[data,txt]=xlsread(str,1);
x = data(:,1:end-1);
y = data(:,end);

% ÑµÁ·¼¯¡ª¡ª20¸öÑù±¾
p_train = x(1:20,1:end);
%disp(p_train)
t_train = y(1:20,end);
Train_max_min=max(t_train)-min(t_train);

% ²âÊÔ¼¯¡ª¡ª10¸öÑù±¾
p_test = x(21:end,1:end);
%disp(p_test)
t_test = y(21:end,end);
Test_max_min=max(t_test)-min(t_test);

%%%%%%%%%%%%%%%%%%%%%%%%%%%%%%%
%¹¹½¨¶àÔª»Ø¹éÄ£ÐÍ
%%%%%%%%%%%%%%%%%%%%%%%%%%%%%%%

%%%%%%%%%%%%%%%%%%%%%%%%%
%µÚÒ»¸öÄ£ÐÍ£º¶àÔªÏßÐÔ»Ø¹éÄ£ÐÍ¹¹½¨
%%%%%%%%%%%%%%%%%%%%%%%%%
%disp(p_test)
yzX=[ones(10,1),p_test];
X=[ones(20,1),p_train];
[b1,bint,r,rint,s]=regress(t_train,X);%½øÐÐ¶àÔªÏßÐÔ»Ø¹é£¬bÎª»Ø¹éÏµÊý£¬ÆäÖÐµÚÒ»¸öÖµÎª³£ÊýÏî
for i=1:20
    ymodel1_jm(i,1)=b1'*X(i,:)';%ymodelÎªÄ£ÄâÖµ£¬½á¹ûÎªÄ£ÄâÖµÓëÊµ²âÖµµÄÏà¹ØÏµÊýR£¬ÓÃÓÚÆÀ¼ÛÄ£ÐÍ¹¹½¨¾«¶È
end
r1=corrcoef(t_train,ymodel1_jm);
a1_R1 = r1(1,2)^2;%½¨Ä£¾ö¶¨ÏµÊý
a1_rmsejm = sqrt(sum((t_train'-ymodel1_jm').^2)/20); %Ä£ÐÍ¹¹½¨µÄ¾ù·½¸ùÎó²î
a1_nrmsejm = a1_rmsejm./Train_max_min;
%%%%%%%%%%%%%%%%%%%%%%%%%%
%¶àÔªÏßÐÔ»Ø¹éµÄÄ£ÐÍÑéÖ¤
%%%%%%%%%%%%%%%%%%%%%%%%%%
for i=1:10
    YMODEL1_yz(i,1)=b1'*yzX(i,:)';%YMODELÎªÔ¤²âÖµ,ÓÃÓÚÄ£ÐÍ¾«¶ÈÑéÖ¤
end
r2=corrcoef(t_test,YMODEL1_yz);
a1_R2 = r2(1,2)^2;%ÑéÖ¤¾ö¶¨ÏµÊý
a1_rmseyz = sqrt(sum((t_test'-YMODEL1_yz').^2)/10); %Ä£ÐÍÔ¤²âµÄ¾ù·½¸ùÎó²î
a1_nrmseyz = a1_rmseyz./Test_max_min;

% Plot of Predicted vs Reference values
figure, hold on grid
plot(t_test,YMODEL1_yz,'o')
% plot(y,yhat,'o')
xlabel('Reference y value'),ylabel('Predicted y value')
h = gca; xlim = get(h,'xlim');
h = line(xlim,xlim);

title(['a1_rmsejm = ' num2str(a1_rmsejm) ', a1_R1 = ' num2str(a1_R1) ', a1_rmseyz  = ' num2str(a1_rmseyz ) ' ,a1_R2 = ' num2str(a1_R2)])
