# Supplementary material for: Estimation of maize above-ground biomass based on stem-leaf separation strategy integrated with LiDAR and optical remote sensing data
Source: PeerJ. 2019 Sep 17;7:e7593. doi: 10.7717/peerj.7593 (PMC6753932; doi:10.7717/peerj.7593)
Supplement: Supplemental Information 4 [file peerj-07-7593-s004.xlsx]

## Sheet: Sheet1
NGRDI	SRVI	AGB
0.256785	1.73705	641.893
0.181518	1.16188	180.206
0.301743	2.22365	791.668
0.18909	1.44217	274.479
0.303949	2.46079	463.984
0.19735	1.51541	295.593
0.319504	2.4112	438.207
0.190717	1.18695	220.747
0.289654	2.41157	445.568
0.211237	1.34887	242.821
0.283371	2.47241	403.796
0.132978	0.580514	95.2067
0.250193	1.78385	521.253
0.181062	0.607182	95.2067
0.290968	2.33522	651.567
0.130973	0.727732	73.9858
0.327464	2.68597	428.156
0.12595	0.635459	73.9858
0.308283	2.62475	383.864
0.177704	0.623243	78.8347
0.25657	2.22014	283.986
0.193099	0.601127	78.8347
0.291133	2.642	309.803
0.200049	1.34789	418.949
0.241352	1.86256	558.599
0.252289	1.97615	256.133
0.29011	2.29953	358.587
0.245244	1.78031	286.4
0.262157	2.14363	358
0.17921	0.982089	135.155
