# Supplementary material for: Estimation of maize above-ground biomass based on stem-leaf separation strategy integrated with LiDAR and optical remote sensing data
Source: PeerJ. 2019 Sep 17;7:e7593. doi: 10.7717/peerj.7593 (PMC6753932; doi:10.7717/peerj.7593)
Supplement: Supplemental Information 6 [file peerj-07-7593-s006.m]

clc;
clear all;
close all;

% load pz.txt %Ô­Ê¼Êý¾Ý´æ·ÅÔÚ´¿ÎÄ±¾ÎÄ¼þ pz.txt ÖÐ
pz=xlsread('file path','Sheet 1');

mu=mean(pz);sig=std(pz); %Çó¾ùÖµºÍ±ê×¼²î
rr=corrcoef(pz); %ÇóÏà¹ØÏµÊý¾ØÕó
data=zscore(pz); %Êý¾Ý±ê×¼»¯,±äÁ¿¼Ç×ö X*ºÍ Y*
n=4;m=1; %n ÊÇ×Ô±äÁ¿µÄ¸öÊý,m ÊÇÒò±äÁ¿µÄ¸öÊý
x0=pz(:,1:n);y0=pz(:,n+1:end); %Ô­Ê¼µÄ×Ô±äÁ¿ºÍÒò±äÁ¿Êý¾Ý
e0=data(:,1:n);f0=data(:,n+1:end); %±ê×¼»¯ºóµÄ×Ô±äÁ¿ºÍÒò±äÁ¿Êý¾Ý
num=size(e0,1);%ÇóÑù±¾µãµÄ¸öÊý
chg=eye(n); %w µ½ w*±ä»»¾ØÕóµÄ³õÊ¼»¯
for i=1:n
%ÒÔÏÂ¼ÆËã w£¬w*ºÍ t µÄµÃ·ÖÏòÁ¿£¬
matrix=e0'*f0*f0'*e0;
[vec,val]=eig(matrix); %ÇóÌØÕ÷ÖµºÍÌØÕ÷ÏòÁ¿
val=diag(val); %Ìá³ö¶Ô½ÇÏßÔªËØ£¬¼´Ìá³öÌØÕ÷Öµ
[val,ind]=sort(val,'descend');
w(:,i)=vec(:,ind(1)); %Ìá³ö×î´óÌØÕ÷Öµ¶ÔÓ¦µÄÌØÕ÷ÏòÁ¿
w_star(:,i)=chg*w(:,i); %¼ÆËã w*µÄÈ¡Öµ
t(:,i)=e0*w(:,i); %¼ÆËã³É·Ö ti µÄµÃ·Ö
alpha=e0'*t(:,i)/(t(:,i)'*t(:,i)); %¼ÆËã alpha_i
chg=chg*(eye(n)-w(:,i)*alpha'); %¼ÆËã w µ½ w*µÄ±ä»»¾ØÕó
e=e0-t(:,i)*alpha'; %¼ÆËã²Ð²î¾ØÕó
e0=e;
%ÒÔÏÂ¼ÆËã ss(i)µÄÖµ
beta=t\f0; %Çó»Ø¹é·½³ÌµÄÏµÊý£¬Êý¾Ý±ê×¼»¯£¬Ã»ÓÐ³£ÊýÏî
cancha=f0-t*beta; %Çó²Ð²î¾ØÕó
ss(i)=sum(sum(cancha.^2)); %ÇóÎó²îÆ½·½ºÍ
%ÒÔÏÂ¼ÆËã press(i)  Ô¤²âÎó²îÆ½·½ºÍ
for j=1:num
t1=t(:,1:i);f1=f0;
she_t=t1(j,:);she_f=f1(j,:); %°ÑÉáÈ¥µÄµÚ j ¸öÑù±¾µã±£´æÆðÀ´
t1(j,:)=[];f1(j,:)=[]; %É¾³ýµÚ j ¸ö¹Û²âÖµ
beta1=[t1,ones(num-1,1)]\f1; %Çó»Ø¹é·ÖÎöµÄÏµÊý,ÕâÀï´øÓÐ³£ÊýÏî
cancha=she_f-she_t*beta1(1:end-1,:)-beta1(end,:); %Çó²Ð²îÏòÁ¿
press_i(j)=sum(cancha.^2); %ÇóÎó²îÆ½·½ºÍ
end
press(i)=sum(press_i);
Q_h2(1)=1;
if i>1, Q_h2(i)=1-press(i)/ss(i-1); end
if Q_h2(i)<0.0975
fprintf('Ìá³öµÄ³É·Ö¸öÊý r=%d',i); break
end
end
beta_z=t\f0; %Çó Y*¹ØÓÚ t µÄ»Ø¹éÏµÊý
xishu=w_star*beta_z; %Çó Y*¹ØÓÚ X*µÄ»Ø¹éÏµÊý£¬Ã¿Ò»ÁÐÊÇÒ»¸ö»Ø¹é·½³Ì
mu_x=mu(1:n);mu_y=mu(n+1:end); %Ìá³ö×Ô±äÁ¿ºÍÒò±äÁ¿µÄ¾ùÖµ
sig_x=sig(1:n);sig_y=sig(n+1:end); %Ìá³ö×Ô±äÁ¿ºÍÒò±äÁ¿µÄ±ê×¼²î
ch0=mu_y-(mu_x./sig_x*xishu).*sig_y; %¼ÆËãÔ­Ê¼Êý¾Ý»Ø¹é·½³ÌµÄ³£ÊýÏî
for i=1:m
xish(:,i)=xishu(:,i)./sig_x'*sig_y(i); %¼ÆËãÔ­Ê¼Êý¾Ý»Ø¹é·½³ÌµÄÏµÊý
end
sol=[ch0;xish] %ÏÔÊ¾»Ø¹é·½³ÌµÄÏµÊý£¬Ã¿Ò»ÁÐÊÇÒ»¸ö·½³Ì£¬Ã¿Ò»ÁÐµÄµÚÒ»¸öÊýÊÇ³£ÊýÏî
% save mydata x0 y0 num xishu ch0 xish

[u,v]=size(pz);
jmpz=pz(:,1:end-1);
jmlable=pz(:,end);
for i=1:u
    jmprelabel(i,1)=jmpz(i,1)*xish(1,1)+jmpz(i,2)*xish(2,1)+jmpz(i,3)*xish(3,1)+jmpz(i,4)*xish(4,1)+ch0;
   jm(i,1)=jmprelabel(i,1);
end
r1=corrcoef(jmlable,jm);
a_R1jm = r1(1,2)^2;
RMSEjm =  sqrt(sum((jmlable-jm).^2)/20);
NRMSEjm=RMSEjm/(max(jmlable)-min(jmlable));

yzj=xlsread('C:\Users\lling\Desktop\PLSR\LSP.xlsx','×Ü-YZ');
yzdata=yzj(:,1:end-1);
yzlabel=yzj(:,end);
[m,n]=size(yzdata);
for i=1:m
    yzprelabel(i,1)=yzdata(i,1)*xish(1,1)+yzdata(i,2)*xish(2,1)+yzdata(i,3)*xish(3,1)+yzdata(i,4)*xish(4,1)+ch0;
    yz(i,1)=yzprelabel(i,1);
end

r2=corrcoef(yzlabel,yz);
a_R1YZ = r2(1,2)^2;
RMSEYZ =  sqrt(sum((yzlabel-yzprelabel).^2)/10);
NRMSEYZ=RMSEYZ/(max(yzlabel)-min(yzlabel));

    
    
