# Supplementary material for: Estimation of maize above-ground biomass based on stem-leaf separation strategy integrated with LiDAR and optical remote sensing data
Source: PeerJ. 2019 Sep 17;7:e7593. doi: 10.7717/peerj.7593 (PMC6753932; doi:10.7717/peerj.7593)
Supplement: Supplemental Information 7 [file peerj-07-7593-s007.xlsx]

## Sheet: Sheet1
H_sd	H_mean	H_cv	H_max	AGB
0.124379	2.24979	0.0552845	2.51902	641.893
0.098189	2.05608	0.0477553	2.2355	180.206
0.125081	2.20912	0.0573997	2.48764	791.668
0.118702	1.98024	0.0599432	2.18635	274.479
0.0924552	2.10453	0.0439315	2.31811	463.984
0.113915	1.98495	0.0573892	2.22358	295.593
0.105479	2.02939	0.0519758	2.20563	438.207
0.104759	1.95273	0.0587635	2.08869	220.747
0.0839904	1.9543	0.0429773	2.09975	403.796
0.14854	2.02223	0.0784998	2.30153	242.821
0.102907	2.16265	0.0475836	2.34842	445.568
0.166971	1.86793	0.0893885	2.16246	95.2067
0.0822812	2.26271	0.0363641	2.41944	521.253
0.130352	1.86111	0.0700402	2.06381	95.2067
0.0816013	2.38583	0.0378515	2.45068	651.567
0.10249	1.85906	0.0606789	2.20322	73.9858
0.102471	2.1382	0.0479239	2.32687	428.156
0.0416028	1.90302	0.0251677	2.1859	73.9858
0.12039	2.10015	0.0573244	2.33192	383.864
0.105001	1.95225	0.0606155	2.15322	78.8347

## Sheet: Sheet2
H_sd	H_mean	H_cv	H_max	AGB
0.110285	1.97667	0.0557934	2.15616	283.986
0.109512	1.97746	0.0595999	2.02268	78.8347
0.0638611	1.97674	0.0323063	2.08993	309.803
0.138479	2.10832	0.0656819	2.28216	418.949
0.107592	2.16905	0.0496032	2.3574	558.599
0.0865977	2.08458	0.041542	2.20817	256.133
0.0885412	2.07065	0.0427601	2.23064	358.587
0.132208	1.88545	0.07164	2.16378	286.4
0.122193	1.97591	0.0618413	2.18916	358
0.0757234	1.96108	0.0386132	2.14697	135.155
